# Supplementary material for: A Formative Study of the Implementation of Whole Genome Sequencing in Northern Ireland
Source: Genes (Basel). 2022 Jun 21;13(7):1104. doi: 10.3390/genes13071104 (PMC9316942; doi:10.3390/genes13071104)
Supplement: Supplementary file 1 [file genes-13-01104-s001.zip]

Archive with 1 entries (1 files):
- genes-1751660-supplementary.pdf
